# Supplementary material for: Identification and Characterization of the EXO70 Gene Family in Polyploid Wheat and Related Species
Source: Int J Mol Sci. 2018 Dec 24;20(1):60. doi: 10.3390/ijms20010060 (PMC6337732; doi:10.3390/ijms20010060)
Supplement: Supplementary file 1 [file ijms-20-00060-s001.zip › Table S1.xlsx]

## Sheet: Triticum urartu (2013)
	Transcript ID	Name	Chr.	Genomic Location	Pfam03081	Domain length	E-Value	Incomplete
					(start to end)
1	TRIUR3_26250-T1	TuEXO70A1	4A	117098699 - 117098466	279 - 637	358	5.79e-156	-
2	TRIUR3_09422-T1	TuEXO70A2	2A	742964898 - 742964644	191 - 544	353	1.43e-152	-
3	TRIUR3_32029-T1	TuEXO70A3	1A	577489846 - 577489500	1206 - 1387	181	1.51e-55	N
4	TRIUR3_24368-T1	TuEXO70B1	TuUngrouped_contig_5696		2 - 348	346	2.64e-128	-
5	TRIUR3_02408-T1	TuEXO70B2	TuUngrouped_contig_5696		2 - 348	346	1.35e-116	-
6	TRIUR3_30637-T1	TuEXO70C1	4A	105736439 - 105735114	115 - 445	330	7.16e-110	-
7	TRIUR3_20980-T1	TuEXO70C2	5A		214 - 415	201	6.15e-77	N
8	TRIUR3_19466-T1	TuEXO70D1	TuUngrouped_contig_2178		14 - 340	326	1.48e-139	-
9	TRIUR3_28856-T1	TuEXO70D2	TuUngrouped_contig_2178		46 - 426	380	5.32e-143	-
10	TRIUR3_18730-T1	TuEXO70E1	3A	536916017 - 536917816	228 - 574	346	1.7e-132	-
11	TRIUR3_21560-T1	TuEXO70F1	7A	84590630 - 84592654	52 - 426	374	5.24e-147	-
12	TRIUR3_12662-T1	TuEXO70F2	2A	442785657 - 442787705	109 - 461	352	1.37e-141	-
13	TRIUR3_13564-T1	TuEXO70F3	3A	660569506 - 660571500	137 - 494	357	4.4e-161	-
14	TRIUR3_34806-T1	TuEXO70F4			86 - 261	175	8.55e-76	N
15	TRIUR3_15661-T1	TuEXO70F5	1A		1206 - 1561	355	5.36e-134	-
16	TRIUR3_09295-T1	TuEXO70G1	6A	91228107 - 91226098	25 - 380	355	1.14e-107	-
17	TRIUR3_24132-T1	TuEXO70H1	TuUngrouped_contig_5543		166 - 499	333	1.72e-72	-
18	TRIUR3_03082-T1	TuEXO70I1	TuUngrouped_contig_6381		195 - 512	317	6.47e-55	-
19	TRIUR3_17756-T1	TuEXO70I2	2A		167 - 510	343	2.14e-34	-
20	TRIUR3_28508-T1	TuEXO70I3	2A		142 - 488	346	7.82e-36	-
21	TRIUR3_04965-T1	TuEXO70I4	2A	729316336 - 729315470	190 - 451	261	1.89e-37	-
22	TRIUR3_01136-T1	TuEXO70I5	2A	728563693 - 728562695	51 - 385	334	9.56e-39	-
23	TRIUR3_04967-T1	TuEXO70I6	2A		189 - 524	335	1.16e-34	-
24	TRIUR3_25812-T1	TuEXO70I7	2A	729381761 - 729380262	162 - 480	318	2.63e-44	-
25	TRIUR3_03084-T1	TuEXO70I8	TuUngrouped_contig_6381		112 - 431	319	2.41e-55	-
26	TRIUR3_10286-T1	TuEXO70I9			85 - 290	205	8.53e-39	C

## Sheet: Aegilops tauschii
	Transcript ID	Chr.	Genomic Location	Pfam03081	Domain length	E-Value	Incomplete	Name
				(start to end)
1	AET2Gv21248300.4	2D	636998194 - 637005462	257 - 612	355	3.8727e-159	-	AetEXO70A1
2	AET4Gv20242500.6	4D	97134447 - 97140163	272 - 604	332	6.4459e-147	-	AetEXO70A2
3	AET5Gv20342200.3	5D	218866208 - 218874898	211 - 552	341	1.9867e-124	-	AetEXO70A3
4	AET2Gv21248400.1	2D	637159395 - 637165030	295 - 721	426	8.6713e-118	-	AetEXO70A4
5	AET1Gv20708200.3	1D	402711844 - 402713771	277 - 626	349	1.0617e-127	-	AetEXO70B1
6	AET3Gv20785500.1	3D	462462012 - 462465563	284 - 638	354	4.9236e-117	-	AetEXO70B2
7	AET4Gv20236100.1	4D	92440755 - 92443340	327 - 696	369	1.9249e-133	-	AetEXO70C1
8	AET5Gv20336700.1	5D	213485028 - 213487437	346 - 708	362	3.019e-137	-	AetEXO70C2
9	AET5Gv20518700.1	5D	335461735 - 335464455	239 - 610	371	2.1732e-143	-	AetEXO70D1
10	AET7Gv20733200.1	7D	347862855 - 347865555	287 - 667	380	1.6713e-141	-	AetEXO70D2
11	AET3Gv20706600.1	3D	421927937 - 421931209	229 - 575	346	1.3176e-131	-	AetEXO70E1
12	AET7Gv20636400.1	7D	238284801 - 238287318	298 - 657	359	3.7326e-135	-	AetEXO70F1
13	AET3Gv20956800.4	3D	545843100 - 545845094	298 - 655	357	2.5806e-157	-	AetEXO70F2
14	AET2Gv20638000.1	2D	351452733 - 351455601	299 - 667	368	1.5019e-149	-	AetEXO70F3
15	AET7Gv20339100.2	7D	85885524 - 85887787	259 - 633	374	3.4966e-147	-	AetEXO70F4
16	AET6Gv20310300.1	6D	99778524 - 99781017	242 - 597	355	5.522e-107	-	AetEXO70G1
17	AET7Gv21027900.1	7D	536862698 - 536869210	286 - 640	354	3.0186e-108	-	AetEXO70G2
18	AET7Gv20619700.2	7D	225807381 - 225809494	302 - 641	339	2.10665e-48	-	AetEXO70G3
19	AET2Gv20624500.1	2D	343048124 - 343050626	268 - 618	350	1.79921e-75	-	AetEXO70H1
20	AET2Gv21173300.1	2D	616980482 - 616983557	85 - 443	358	6.89713e-86	-	AetEXO70I1
21	AET2Gv21184600.7	2D	619610117 - 619611728	159 - 491	332	2.42355e-44	-	AetEXO70I2
22	AET3Gv20958700.2	3D	546641946 - 546645396	334 - 623	289	5.62404e-46	-	AetEXO70I3
23	AET7Gv20373000.1	7D	97817762 - 97819210	186 - 396	210	2.24872e-39	C	AetEXO70I4
24	AET7Gv20848800.2	7D	436723326 - 436725220	189 - 449	260	2.90691e-32	-	AetEXO70I5
25	AET7Gv20849100.3	7D	436741524 - 436743823	171 - 488	317	2.32033e-55	-	AetEXO70I6
26	AET7Gv21157700.1	7D	580865198 - 580866943	191 - 426	235	1.45904e-44	N	AetEXO70I7

## Sheet: Triticum dicoccoides
	Transcript ID	Chr.	Genomic Location	Pfam03081	Domain length	E-Value	Incomplete	Name
				(start to end)
1	TRIDC4AG031900.3	4A	482046545 - 482051953	268 - 626	358	2.93e-156	-	TdEXO70A1 - 4A
2	TRIDC4BG017850.1	4B	128862080 - 128867132	274 - 606	332	2.53e-148	-	TdEXO70A1 - 4B
3	TRIDC2AG079120.3	2A	760164987 - 760172046	220 - 575	355	2.65e-159	-	TdEXO70A2 - 2A
4	TRIDC2BG087390.2	2B	786027348 - 786034522	242 - 597	355	1.88e-159	-	TdEXO70A2 - 2B
5	TRIDC2AG079130.1	2A	760253984 - 760261218	187 - 552	365	8.33e-131	-	TdEXO70A3 - 2A
6	TRIDC2BG087400.1	2B	786080039 - 786085893	192 - 556	364	4.6e-134	-	TdEXO70A3 - 2B
7	TRIDC1AG044160.3	1A	495328786 - 495330750	293 - 647	354	1.7e-128	-	TdEXO70B1 - 1A
8	TRIDC1BG050030.3	1B	534432558 - 534434519	292 - 646	354	4.1e-128	-	TdEXO70B1 - 1B
9	TRIDC3AG050140.2	3A	592898737 - 592900683	287 - 641	354	5.46e-117	-	TdEXO70B2 - 3A
10	TRIDC3BG056380.2	3B	608409864 - 608411816	289 - 643	354	2.39e-117	-	TdEXO70B2 - 3B
11	TRIDC5AG020780.1	5A	265050058 - 265051894	235 - 597	362	8.89e-136	-	TdEXO70C1 - 5A
12	TRIDC5BG021610.2	5B	228902248 - 228904084	235 - 597	362	5.8e-135	-	TdEXO70C1 - 5B
13	TRIDC4AG033140.3	4A	495608332 - 495610458	325 - 694	369	1.85e-133	-	TdEXO70C2 - 4A
14	TRIDC4BG017360.2	4B	122475159 - 122477291	327 - 696	369	5.37e-134	-	TdEXO70C2 - 4B
15	TRIDC5AG034180.4	5A	424508611 - 424510509	237 - 610	373	3.64e-145	-	TdEXO70D1 - 5A
16	TRIDC5BG036070.2	5B	394537840 - 394539741	238 - 611	373	7.69e-145	-	TdEXO70D1 - 5B
17	TRIDC7AG039680.3	7A	358323809 - 358325725	152 - 532	380	2.7e-141	-	TdEXO70D2 - 7A
18	TRIDC7BG029500.2	7B	297028376 - 297030310	247 - 627	380	1.25e-142	-	TdEXO70D2 - 7B
19	TRIDC3AG044350.2	3A	544285895 - 544289228	229 - 575	346	1.91e-132	-	TdEXO70E1 - 3A
20	TRIDC3BG050260.1	3B	552815152 - 552818204	229 - 575	346	2.92e-132	-	TdEXO70E1 - 3B
21	TRIDC7AG015870.1	7A	80977797 - 80979843	293 - 667	374	5.14e-146	-	TdEXO70F1 - 7A
22	TRIDC7BG005250.1	7B	38100378 - 38102427	294 - 668	374	8.03e-145	-	TdEXO70F1 - 7B
23	TRIDC2AG040750.2	2A	466822855 - 466824912	303 - 671	368	8.59e-152	-	TdEXO70F2 - 2A
24	TRIDC2BG043720.2	2B	420590085 - 420592154	307 - 675	368	4.21e-149	-	TdEXO70F2 - 2B
25	TRIDC3AG060850.1	3A	668362057 - 668364051	298 - 655	357	3.2e-157	-	TdEXO70F3 - 3A
26	TRIDC3BG068750.1	3B	724202957 - 724204960	301 - 658	357	6.48e-157	-	TdEXO70F3 - 3B
27	TRIDC7AG033640.1	7A	249800308 - 249802127	237 - 595	358	1.07e-134	-	TdEXO70F4 - 7A
28	TRIDC7BG024870.1	7B	228827417 - 228829236	237 - 595	358	7.24e-137	-	TdEXO70F4 - 7B
29	TRIDC7AG059110.2	7A	741558709 - 741559991	292 - 646	354	9.43e-109	-	TdEXO70G1 - 7A
30	TRIDC7BG051980.2	7B	753434847 - 753438719	290 - 644	354	2.85e-108	-	TdEXO70G1 - 7B
31	TRIDC6AG015870.2	6A	613229139 - 613231196	280 - 635	355	7.99e-107	-	TdEXO70G2 - 6A
32	TRIDC6BG021650.2	6B	584329657 - 584331708	280 - 635	355	1.1e-106	-	TdEXO70G2 - 6B
33	TRIDC7AG032440.1	7A	90161814 - 90163829	304 - 644	340	3.7e-48	-	TdEXO70G3 - 7A
34	TRIDC7BG021900.2	7B	153872893 - 153874908	302 - 641	339	2.11e-48	-	TdEXO70G3 - 7B
35	TRIDC2AG039960.2	2A	235027869 - 235029989	208 - 558	350	6.53e-72	-	TdEXO70H1 - 2A
36	TRIDC2BG042940.2	2B	189797140 - 189799253	209 - 560	351	4.45e-74	-	TdEXO70H1 - 2B
37	TRIDC7AG047390.1	7A	454835842 - 454837668	112 - 431	319	2.47e-55	-	TdEXO70I1 - 7A
38	TRIDC7AG047410.1	7A	411151651 - 411153483	195 - 512	317	6.61e-55	-	TdEXO70I1 - 7A
39	TRIDC7BG040290.1	7B	493495800 - 493497514	4 - 222	218	1.28e-53	N	TdEXO70I1 - 7B
40	TRIDC2AG075470.1	2A	493501645 - 493503195	78 - 410	332	1.01e-45	-	TdEXO70I2 - 2A
41	TRIDC2AG075040.1	2A	460962031 - 460964014	133 - 467	334	1.68e-40	-	TdEXO70I2 - 2A
42	TRIDC3AG061170.1	3A	744859134 - 744860786	177 - 463	286	7.76e-47	-	TdEXO70I3 - 3A
43	TRIDC2AG003830.1	2A	743407173 - 743408871	140 - 485	345	1.09e-35	-	TdEXO70I4 - 2A
44	TRIDC2BG082660.1	2B	669288598 - 669290897	191 - 512	321	1.54e-41	-	TdEXO70I5 - 2B
45	TRIDC7BG007340.1	7B	17011711 - 17013482	101 - 392	291	3.72e-58	-	TdEXO70I6 - 7B
46	TRIDC2AG074620.1	2A	760158111 - 760159857	1 - 333	332	1.31e-80	-	TdEXO70I7 - 2A
47	TRIDC2BG081370.2	2B	54651384 - 54652742	190 - 536	346	6.02e-85	-	TdEXO70I7 - 2B

## Sheet: Triticum aestivum
	Transcript ID	Chr.	Genomic Location	Pfam03081	Domain length	E-Value	Incomplete	Name
				(start to end)
1	TRIAE_CS42_3B_TGACv1_222395_AA0763810.2	3B	488252765-488252482	272 - 604	332	5.8902e-147	-	TaEXO70A1-3B
2	TRIAE_CS42_4BS_TGACv1_327959_AA1079760.2	4BS	132052817-132053100	272 - 604	332	8.3618e-148	-	TaEXO70A1-4BS
3	TRIAE_CS42_4DS_TGACv1_362566_AA1180650.4	4DS	93608949-93609400	272 - 604	332	6.4459e-147	-	TaEXO70A1-4DS
4	TRIAE_CS42_5AL_TGACv1_374141_AA1191570.1	5AL	275954580-275954822	266 - 625	359	5.4595e-132	-	TaEXO70A2-5AL
5	TRIAE_CS42_5BL_TGACv1_404162_AA1287590.1	5BL	226629075-226629295	12 - 371	359	2.7973e-132	-	TaEXO70A2-5BL
6	TRIAE_CS42_5DL_TGACv1_432966_AA1396260.1	5DL	212560920-212561162	274 - 633	359	2.7211e-131	-	TaEXO70A2-5DL
7	TRIAE_CS42_2AL_TGACv1_093585_AA0283150.1	2AL	775529906-775529652	268 - 623	355	1.1883e-158	-	TaEXO70A3-2AL
8	TRIAE_CS42_2BL_TGACv1_132603_AA0438580.1	2BL	785132765-785133019	268 - 623	355	2.6237e-159	-	TaEXO70A3-2BL
9	TRIAE_CS42_2DL_TGACv1_159770_AA0542530.1	2DL	649142598-649142852	268 - 623	355	2.5673e-159	-	TaEXO70A3-2DL
10	TRIAE_CS42_2BL_TGACv1_131788_AA0432220.1	2BL	785190770-785190985	261 - 625	364	1.3103e-133	-	TaEXO70A4-2BL
11	TRIAE_CS42_2DL_TGACv1_158414_AA0518150.1	2DL	649304689-649304927	184 - 549	365	7.5707e-133	-	TaEXO70A4-2DL
12	TRIAE_CS42_U_TGACv1_641821_AA2105030.1	u	775442461-775442128	316 - 681	365	2.9832e-130	-	TaEXO70A4-u
13	TRIAE_CS42_1AL_TGACv1_001628_AA0033170.2	1AL	492809136-492807460	197 - 551	354	2.0211e-130	-	TaEXO70B1-1AL
14	TRIAE_CS42_1BL_TGACv1_033279_AA0138400.1	1BL	530063204-530061243	292 - 646	354	3.9787e-128	-	TaEXO70B1-1BL
15	TRIAE_CS42_1DL_TGACv1_061941_AA0206020.1	1DL	392553370-392555334	293 - 645	352	5.4872e-128	-	TaEXO70B1-1DL
16	TRIAE_CS42_3AL_TGACv1_194088_AA0626050.1	3AL	597162614-597164560	287 - 641	354	5.3101e-117	-	TaEXO70B2-3AL
17	TRIAE_CS42_3B_TGACv1_221215_AA0733980.1	3B	597766054-597768006	289 - 643	354	1.5945e-117	-	TaEXO70B2-3B
18	TRIAE_CS42_5AL_TGACv1_373955_AA1185310.1	5AL	267004694-267006853	343 - 705	362	2.7572e-136	-	TaEXO70C1-5AL
19	TRIAE_CS42_5BL_TGACv1_404167_AA1287870.1	5BL	220582407-220580419	286 - 648	362	1.7826e-137	-	TaEXO70C1-5BL
20	TRIAE_CS42_5DL_TGACv1_434064_AA1428230.1	5DL	207178529-207180394	245 - 607	362	1.2721e-137	-	TaEXO70C1-5DL
21	TRIAE_CS42_4AL_TGACv1_288246_AA0942170.1	4AL	501640368-501638893	325 - 623	298	3.46185e-93	-	TaEXO70C2-4AL
22	TRIAE_CS42_4BS_TGACv1_329214_AA1099000.1	4BS	125682054-125679922	327 - 696	369	1.7467e-133	-	TaEXO70C2-4BS
23	TRIAE_CS42_4DS_TGACv1_362543_AA1180490.1	4DS	88906811-88905326	327 - 618	291	3.17376e-89	-	TaEXO70C2-4DS
24	TRIAE_CS42_5AL_TGACv1_375324_AA1219910.1	5AL	428408569-428409485	197 - 463	266	4.04585e-38	-	TaEXO70D1-5AL
25	TRIAE_CS42_5BL_TGACv1_405041_AA1318480.1	5BL	381358019-381356940	199 - 360	161	2.09526e-45	C	TaEXO70D1-5BL
26	TRIAE_CS42_5DL_TGACv1_432970_AA1396350.1	5DL	327992280-327990370	243 - 614	371	1.5638e-143	-	TaEXO70D1-5DL
27	TRIAE_CS42_7AS_TGACv1_569011_AA1804700.1	7AS	352860323-352861485	245 - 542	297	4.2382e-85	-	TaEXO70D2-7AS
28	TRIAE_CS42_7BS_TGACv1_591836_AA1923120.1	7BS	281385891-281385146	186 - 415	229	1.04996e-91	N	TaEXO70D2-7BS
29	TRIAE_CS42_3AL_TGACv1_195407_AA0649240.1	3AL	536628291-536626492	229 - 575	346	2.0003e-132	-	TaEXO70E1-3AL
30	TRIAE_CS42_3B_TGACv1_221153_AA0731930.1	3B	540210988-540212787	229 - 575	346	1.4609e-132	-	TaEXO70E1-3B
31	TRIAE_CS42_3DL_TGACv1_250046_AA0861180.1	3DL	414376841-414378640	229 - 575	346	1.3176e-131	-	TaEXO70E1-3DL
32	TRIAE_CS42_7AS_TGACv1_569799_AA1824230.1	7AS	86048199-86050223	284 - 644	360	2.5301e-137	-	TaEXO70F1-7AS
33	TRIAE_CS42_7BS_TGACv1_593178_AA1949100.1	7BS	34610668-34612065	257 - 631	374	1.8665e-144	-	TaEXO70F1-7BS
34	TRIAE_CS42_7DS_TGACv1_622129_AA2033390.1	7DS	84986128-84988152	284 - 658	374	8.7119e-147	-	TaEXO70F1-7DS
35	TRIAE_CS42_2AL_TGACv1_095373_AA0310160.1	2AL	470639096-470641132	294 - 662	368	8.9671e-152	-	TaEXO70F2-2AL
36	TRIAE_CS42_2BL_TGACv1_130204_AA0406240.1	2BL	418948064-418950112	298 - 666	368	2.8507e-149	-	TaEXO70F2-2BL
37	TRIAE_CS42_2DL_TGACv1_159148_AA0533340.1	2DL	352704148-352706199	299 - 667	368	1.5019e-149	-	TaEXO70F2-2DL
38	TRIAE_CS42_3AL_TGACv1_193940_AA0623120.1	3AL	672545024-672547018	298 - 655	357	3.1036e-157	-	TaEXO70F3-3AL
39	TRIAE_CS42_3B_TGACv1_223525_AA0783540.2	3B	710581446-710583449	301 - 658	357	6.2743e-157	-	TaEXO70F3-3B
40	TRIAE_CS42_3DL_TGACv1_252066_AA0887400.1	3DL	537139266-537141260	298 - 655	357	4.4892e-157	-	TaEXO70F3-3DL
41	TRIAE_CS42_7AS_TGACv1_569323_AA1813480.1	7AS	251475334-251477079	213 - 571	358	1.0343e-134	-	TaEXO70F4-7AS
42	TRIAE_CS42_7BS_TGACv1_592689_AA1943190.1	7BS	212828812-212830626	236 - 594	358	7.0629e-136	-	TaEXO70F4-7BS
43	TRIAE_CS42_7DS_TGACv1_623222_AA2050860.1	7DS	236519550-236521346	229 - 588	359	2.3908e-135	-	TaEXO70F4-7DS
44	TRIAE_CS42_1DS_TGACv1_080161_AA0241890.2	1DS	19306161-19308434	1405 - 1756	351	3.079e-123	-	TaEXO70F5-1DS
45	TRIAE_CS42_7AL_TGACv1_557968_AA1788460.1	7AL	617688789-617690828	286 - 640	354	2.1417e-108	-	TaEXO70G1-7AL
46	TRIAE_CS42_7DL_TGACv1_603120_AA1976310.1	7DL	535755445-535753406	286 - 640	354	3.0186e-108	-	TaEXO70G1-7DL
47	TRIAE_CS42_6AS_TGACv1_486745_AA1564700.1	6AS	91429197-91427188	278 - 633	355	7.213e-107	-	TaEXO70G2-6AS
48	TRIAE_CS42_6BS_TGACv1_513982_AA1653420.1	6BS	149060060-149058570	278 - 574	296	4.69901e-78	-	TaEXO70G2-6BS
49	TRIAE_CS42_7AS_TGACv1_569705_AA1822220.1	7AS	237515380-237517488	300 - 640	340	1.29064e-50	-	TaEXO70G3-7AS
50	TRIAE_CS42_7DS_TGACv1_624868_AA2063620.1	7DS	224059333-224058373	176 - 458	282	2.26825e-38	-	TaEXO70G3-7DS
51	TRIAE_CS42_1DL_TGACv1_061340_AA0192670.1	1DL	344339366-344337549	204 - 539	335	1.48568e-69	-	TaEXO70H1-1DL
52	TRIAE_CS42_2AL_TGACv1_098554_AA0326400.1	2AL	455494849-455493023	208 - 558	350	2.13308e-72	-	TaEXO70H1-2AL
53	TRIAE_CS42_2BL_TGACv1_129565_AA0388800.1	2BL	409664615-409662783	209 - 544	335	5.13967e-67	-	TaEXO70H1-2BL
54	TRIAE_CS42_7BL_TGACv1_579472_AA1907640.1	7BL	453122545-453124095	195 - 512	317	1.91913e-60	-	TaEXO70I1-7BL
55	TRIAE_CS42_7DL_TGACv1_603131_AA1976520.1	7DL	436496825-436498303	171 - 488	317	1.35929e-55	-	TaEXO70I1-7DL
56	TRIAE_CS42_7DL_TGACv1_603131_AA1976530.1	7DL	436490779-436492142	205 - 506	301	7.47418e-55	-	TaEXO70I1-7DL
57	TRIAE_CS42_U_TGACv1_643623_AA2133680.1	u	486178413-486177106	112 - 431	319	3.33101e-54	-	TaEXO70I2-u
58	TRIAE_CS42_7AL_TGACv1_558012_AA1788960.1	7AL	486158114-486157434	10 - 222	212	5.52893e-50	N	TaEXO70I3-7AL
59	TRIAE_CS42_7BL_TGACv1_579472_AA1907630.1	7BL	453118192-453119070	6 - 288	282	6.96021e-55	-	TaEXO70I3-7BL
60	TRIAE_CS42_7AS_TGACv1_569762_AA1823640.1	7AS	171282551-171281402	270 - 603	333	1.57745e-46	-	TaEXO70I4-7AS
61	TRIAE_CS42_7BS_TGACv1_593758_AA1954240.1	7BS	134306295-134305151	269 - 602	333	1.27388e-52	-	TaEXO70I4-7BS
62	TRIAE_CS42_3AL_TGACv1_196513_AA0661000.1	3AL	673440970-673439500	333 - 619	286	5.8241e-46	-	TaEXO70I5-3AL
63	TRIAE_CS42_3B_TGACv1_222466_AA0765080.1	3B	712565631-712564161	333 - 619	286	8.14314e-48	-	TaEXO70I5-3B
64	TRIAE_CS42_3DL_TGACv1_252360_AA0889560.1	3DL	537910623-537909150	332 - 621	289	4.96821e-46	-	TaEXO70I5-3DL
65	TRIAE_CS42_7DL_TGACv1_603747_AA1988470.1	7DL	576057269-576055977	191 - 426	235	1.45904e-44	N	TaEXO70I6-7DL
66	TRIAE_CS42_6BL_TGACv1_501036_AA1612790.1	6BL	656178078-656177304	152 - 409	257	1.22827e-34	N	TaEXO70I7-6BL
67	TRIAE_CS42_4BL_TGACv1_320356_AA1036510.1	4BL	601744493-601743264	56 - 405	349	4.40868e-34	-	TaEXO70I8-4BL
68	TRIAE_CS42_2AL_TGACv1_095163_AA0307670.1	2AL	751213731-751212127	196 - 530	334	1.97653e-39	-	TaEXO70I9-2AL
69	TRIAE_CS42_2BL_TGACv1_129864_AA0398270.1	2BL	761785916-761787409	201 - 493	292	9.59278e-35	-	TaEXO70I9-2BL
70	TRIAE_CS42_2AL_TGACv1_094608_AA0300450.1	2AL	752748932-752749981	53 - 345	292	6.67037e-44	-	TaEXO70I10-2AL
71	TRIAE_CS42_2BL_TGACv1_130584_AA0414130.1	2BL	761984003-761985532	167 - 505	338	5.40235e-42	-	TaEXO70I11-2BL
72	TRIAE_CS42_2DL_TGACv1_158663_AA0524110.1	2DL	620920994-620922517	169 - 503	334	2.6055e-40	-	TaEXO70I11-2DL
73	TRIAE_CS42_2BL_TGACv1_130584_AA0414070.1	2BL	761959819-761961285	220 - 484	264	3.96823e-37	-	TaEXO70I12-2BL
74	TRIAE_CS42_2BL_TGACv1_130584_AA0414110.1	2BL	761979485-761980387	9 - 296	287	1.14134e-35	-	TaEXO70I13-2BL
75	TRIAE_CS42_7BS_TGACv1_595711_AA1959040.1	7BS	51059942-51061135	101 - 392	291	8.85653e-58	-	TaEXO70I14-7BS

## Sheet: Hordeum vulgare
	Transcript ID	Chr.	Genomic Location	Pfam03081	Domain length	E-Value	Incomplete	Name
				(start to end)
1	HORVU4Hr1G021040.1	4H	106455424-106461138	273 - 631	358	1.8335e-155	-	HvEXO70A1
2	HORVU2Hr1G123320.1	2H	755087678-755095187	348 - 703	355	3.3242e-158	-	HvEXO70A2
3	HORVU5Hr1G040140.3	5H	294977937-294985659	274 - 599	325	9.8721e-116	-	HvEXO70A3
4	HORVU2Hr1G123350.18	2H	755180638-755184204	174 - 389	215	2.58216e-69	C	HvEXO70A4
5	HORVU1Hr1G070390.1	1H	489289900-489292529	331 - 685	354	6.8098e-128	-	HvEXO70B1
6	HORVU3Hr1G088110.1	3H	623728863-623759727	13 - 195	182	7.76795e-58	N	HvEXO70B2
7	HORVU4Hr1G020050.1	4H	97580009-97582575	321 - 694	373	4.4163e-135	-	HvEXO70C1
8	HORVU5Hr1G039240.1	5H	285047966-285050583	343 - 633	290	1.18651e-96	-	HvEXO70C2
9	HORVU5Hr1G062200.3	5H	483774861-483777973	308 - 681	373	1.3457e-146	-	HvEXO70D1
10	HORVU7Hr1G064400.1	7H	318787983-318790670	139 - 516	377	1.0093e-143	-	HvEXO70D2
11	HORVU3Hr1G073850.1	3H	556294872-556298196	229 - 580	351	5.1533e-132	-	HvEXO70E1a
12	HORVU3Hr1G073910.1	3H	556371583-556374944	229 - 580	351	3.4759e-132	-	HvEXO70E1b
13	HORVU7Hr1G028060.3	7H	50178524-50188923	277 - 649	372	3.6636e-145	-	HvEXO70F1
14	HORVU2Hr1G069050.1	2H	486449915-486451606	136 - 504	368	1.2176e-146	-	HvEXO70F2
15	HORVU3Hr1G094570.3	3H	646329080-646332295	305 - 662	357	1.5873e-155	-	HvEXO70F3
16	HORVU7Hr1G054020.2	7H	213855291-213857668	218 - 577	359	6.5212e-138	-	HvEXO70F4
17	HORVU7Hr1G084990.1	7H	511822486-511823129	1 - 104	103	3.5e-37	N	HvEXO70F5
18	HORVU6Hr1G021690.1	6H	67344422-67346958	183 - 538	355	3.6143e-107	-	HvEXO70G1
19	HORVU7Hr1G098020.1	7H	594510367-594513809	290 - 644	354	1.7564e-108	-	HvEXO70G2
20	HORVU7Hr1G052100.1	7H	197883557-197885662	304 - 641	337	6.14468e-50	-	HvEXO70G3
21	HORVU2Hr1G067350.1	2H	471835592-471904353	57 - 337	280	2.65941e-57	N	HvEXO70H1
22	HORVU2Hr1G118510.1	2H	742631556-742633389	217 - 539	322	1.66423e-43	-	HvEXO70I1
23	HORVU2Hr1G118450.1	2H	742483843-742488435	212 - 533	321	1.85823e-43	-	HvEXO70I2
24	HORVU7Hr1G030080.3	7H	58410886-58413145	17 - 229	212	1.12903e-50	N	HvEXO70I3
25	HORVU0Hr1G021500.1	Un	112483520-112487280	237 - 550	313	8.09471e-58	-	HvEXO70I4
26	HORVU2Hr1G116970.2	2H	739246222-739249416	248 - 601	353	4.79519e-83	-	HvEXO70I5

## Sheet: Brachypodium distachyon
	Transcript ID	Chr.	Genomic Location	Pfam03081	Domain length	E-Value	Incomplete	Name
				(start to end)
1	BRADI5G26580.1	5	29562428-29564440	265 - 620	355	3.96e-159	-	BdEXO70A1
2	BRADI4G24960.1	4	19995250-19997211	274 - 631	357	1.09e-155	-	BdEXO70A2
3	BRADI4G41980.1	4	50513360-50515171	278 - 636	358	6.44e-136	-	BdEXO70A3
4	BRADI5G26587.1	5	52890894-52892804	230 - 521	291	1.08e-95	N	BdEXO70A4
5	BRADI2G22490.1	2	56796986-56798992	293 - 645	352	1.94e-123	-	BdEXO70B1
6	BRADI2G53820.1	2	56797718-56798983	279 - 630	351	4.17e-119	-	BdEXO70B2
7	BRADI4G41750.1	4	56797682-56798938	318 - 680	362	1.16e-140	-	BdEXO70C1
8	BRADI4G24680.1	4	56797430-56798983	365 - 754	389	1.02e-132	-	BdEXO70C2
9	BRADI4G31270.1	4	2594358-2592433	242 - 613	371	3.73e-147	-	BdEXO70D1
10	BRADI3G37580.1	3	35007475-35008980	246 - 626	380	1.39e-141	-	BdEXO70D2
11	BRADI2G50730.1	2	40084738-40086666	229 - 584	355	5.86e-130	-	BdEXO70E1
12	BRADI2G59057.1	2	42671355-42673118	281 - 638	357	4.05e-160	-	BdEXO70F1
13	BRADI3G43960.1	3	43133397-43135355	282 - 638	356	2.81e-132	-	BdEXO70F2
14	BRADI5G07740.1	5	29916085-29918388	298 - 667	369	5.05e-147	-	BdEXO70F3
15	BRADI3G41160.1	3	37057440-37059344	260 - 643	383	2.25e-120	-	BdEXO70F4
16	BRADI1G33940.1	1	45742709-45740694	280 - 634	354	7.66e-112	-	BdEXO70G1
17	BRADI3G03860.1	3	10228116-10230092	251 - 605	354	4.39e-108	-	BdEXO70G2
18	BRADI3G40510.1	3	1990460-1991611	300 - 628	328	3.33e-36	-	BdEXO70G3
19	BRADI5G06870.1	5	8977384-8976098	92 - 376	284	1.21e-52	C	BdEXO70H1
20	BRADI5G25520.1	5	10228113-10230095	163 - 512	349	3.33e-34	-	BdEXO70I1
21	BRADI5G25530.1	5	26801033-26802352	171 - 521	350	1.48e-32	-	BdEXO70I2
22	BRADI3G32640.1	3	26804095-26805642	240 - 502	262	4.2e-53	-	BdEXO70I3

## Sheet: Oryza sativa
		Chr.	Genomic Location	Pfam03081	Domain length	E-Value	Incomplete	Name
				(start to end)
1	LOC_Os01g61180.1	Chr1	35409488 - 35411446	291 - 645	354	4.4939e-116	-	OsEXO70B1
2	LOC_Os01g61190.1	Chr1	35413197 - 35414807	191 - 531	340	5.21204e-95	-	OsEXO70B3
3	LOC_Os01g55799.1	Chr1	32141504 - 32143312	229 - 584	355	5.7287e-133	-	OsEXO70E1
4	LOC_Os01g69230.1	Chr1	40235249 - 40237189	280 - 637	357	5.7385e-156	-	OsEXO70F1
5	LOC_Os01g67810.1	Chr1	39409041 - 39410129	216 - 546	330	1.14694e-53	-	OsEXO70I4
6	LOC_Os01g28600.1	Chr1	16002089 - 16000965	332 - 677	345	1.64115e-56	-	OsEXO70I7
7	LOC_Os01g67820.1	Chr1	39411893 - 39413062	236 - 578	342	1.8695e-66	-	OsEXO70I5
8	LOC_Os10g33850.1	Chr10	17966600 - 17965887	149 - 364	215	1.90527e-55	C	OsEXO70F5
9	LOC_Os11g05880.1	Chr11	2763921 - 2762413	277 - 631	354	1.4769e-154	-	OsEXO70A2
10	LOC_Os11g06700.1	Chr11	3266129 - 3268207	309 - 678	369	9.2679e-139	-	OsEXO70C1
11	LOC_Os11g43049.1	Chr11	25911497 - 25913236	225 - 499	274	1.75248e-40	-	OsEXO70H1a
12	LOC_Os11g42989.1	Chr11	25911497 - 25913236	225 - 499	274	1.75248e-40	-	OsEXO70H1b
13	LOC_Os12g06270.1	Chr12	2985146 - 2983671	274 - 668	394	4.1834e-140	-	OsEXO70A3
14	LOC_Os12g06840.1	Chr12	3324642 - 3322540	326 - 686	360	2.1756e-132	-	OsEXO70C2
15	LOC_Os11g01050.1	Chr12	27031 - 25538	172 - 484	312	4.6613e-69	-	OsEXO70H3a
16	LOC_Os12g01040.1	Chr12	27007 - 25538	164 - 476	312	3.83078e-69	-	OsEXO70H3b
17	LOC_Os02g30230.1	Chr2	17975442 - 17977457	301 - 673	372	1.2053e-145	-	OsEXO70F2
18	LOC_Os02g05620.1	Chr2	2738357 - 2736363	272 - 627	355	1.8122e-114	-	OsEXO70G1
19	LOC_Os02g36619.1	Chr2	22116163 - 22117305	348 - 696	348	5.99293e-68	-	OsEXO70I8
20	LOC_Os03g33520.1	Chr3	19147007 - 19148677	204 - 476	272	6.34527e-55	-	OsEXO70H2
21	LOC_Os04g58880.1	Chr4	18740854 - 18742761	265 - 625	360	2.0954e-155	-	OsEXO70A1
22	LOC_Os04g58870.1	Chr4	35017955 - 35017584	103 - 480	377	4.03773e-97	-	OsEXO70A4
23	LOC_Os04g31330.1	Chr4	18740806 - 18742797	303 - 673	370	1.2721e-150	-	OsEXO70F3
24	LOC_Os05g39610.1	Chr5	23257283 - 23255298	300 - 654	354	1.705e-127	-	OsEXO70B2
25	LOC_Os05g30660.1	Chr5	17759002 - 17757323	260 - 555	295	7.76772e-43	-	OsEXO70I15
26	LOC_Os05g30640.1	Chr5	17751543 - 17753105	156 - 516	360	1.01525e-32	-	OsEXO70I14
27	LOC_Os05g30680.1	Chr5	17766573 - 17767262	13 - 225	212	7.6377e-38	N	OsEXO70I13
28	LOC_Os06g14450.3	Chr6	8118297 - 8119535	63 - 408	345	6.8486e-103	-	OsEXO70I16
29	LOC_Os06g48330.1	Chr6	29231435 - 29233456	279 - 636	357	3.748e-116	-	OsEXO70G2
30	LOC_Os06g08460.1	Chr6	4161337 - 4162797	185 - 482	297	2.41032e-56	-	OsEXO70I6
31	LOC_Os07g10910.1	Chr7	5974966 - 5976498	356 - 696	340	1.62948e-71	-	OsEXO70I1
32	LOC_Os07g10960.1	Chr7	6016119 - 6017399	312 - 574	262	2.61945e-42	C	OsEXO70I2
33	LOC_Os07g10940.1	Chr7	5995636 - 5997195	380 - 682	302	9.26799e-36	-	OsEXO70I3
34	LOC_Os07g10920.4	Chr7	5978100 - 5977138	33 - 314	281	7.15728e-42	-	OsEXO70I9
35	LOC_Os07g10970.2	Chr7	6020153 - 6018987	115 - 387	272	9.53443e-38	-	OsEXO70I10
36	LOC_Os08g35470.1	Chr8	22353268 - 22355154	238 - 615	377	1.0683e-145	-	OsEXO70D1
37	LOC_Os08g41820.1	Chr8	26413952 - 26415772	222 - 596	374	4.4651e-132	-	OsEXO70F4
38	LOC_Os08g40840.1	Chr8	25846683 - 25845388	298 - 627	329	7.00025e-43	-	OsEXO70G3
39	LOC_Os08g13570.1	Chr8	8061461 - 8062999	156 - 522	366	5.77996e-55	-	OsEXO70I11
40	LOC_Os09g26820.1	Chr9	16294810 - 16296726	247 - 617	370	7.7216e-142	-	OsEXO70D2
41	LOC_Os09g17810.1	Chr9	10898112 - 10899866	192 - 569	377	1.04357e-58	-	OsEXO70I12

## Sheet: Arabidopsis thaliana
	Transcript ID	Chr.	Genomic Location	Pfam03081	Domain length	E-Value	Incomplete	Name
				(start to end)
1	AT5G03540.3	5	889385 - 894205	295 - 652	357	1.8416e-151	-	AtEXO70A1
2	AT5G52340	5	21250646 - 21254137	269 - 619	350	1.4655e-153	-	AtEXO70A2
3	AT5G52350	5	21254911 - 21257618	223 - 573	350	5.2023e-130	-	AtEXO70A3
4	AT5G58430	5	23621152 - 23623543	266 - 614	348	5.2699e-148	-	AtEXO70B1
5	AT1G07000	1	2150158 - 2152541	248 - 590	342	7.134e-123	-	AtEXO70B2
6	AT5G13150	5	4172734 - 4175362	274 - 640	366	2.3319e-136	-	AtEXO70C1
7	AT5G13990	5	4514568 - 4516892	325 - 677	352	4.5181e-138	-	AtEXO70C2
8	AT1G72470	1	27283628 - 27285973	247 - 617	370	4.2006e-155	-	AtEXO70D1
9	AT1G54090	1	20189472 - 20191900	239 - 607	368	7.3433e-145	-	AtEXO70D2
10	AT3G14090	3	4669197 - 4671796	242 - 609	367	2.0105e-152	-	AtEXO70D3
11	AT3G29400	3	11297180 - 11299695	266 - 643	377	2.1398e-127	-	AtEXO70E1
12	AT5G61010	5	24553744 - 24557043	273 - 622	349	4.3291e-119	-	AtEXO70E2
13	AT5G50380	5	20516055 - 20518815	304 - 665	361	2.2094e-153	-	AtEXO70F1
14	AT4G31540	4	15284385 - 15287464	296 - 652	356	5.2549e-115	-	AtEXO70G1
15	AT1G51640	1	19149761 - 19152288	256 - 621	365	6.56913e-77	-	AtEXO70G2
16	AT3G55150	3	20440491 - 20442650	245 - 606	361	6.2726e-123	-	AtEXO70H1
17	AT2G39380	2	16447006 - 16449083	244 - 606	362	6.6741e-123	-	AtEXO70H2
18	AT3G09530	3	2926042 - 2928569	229 - 598	369	1.0412e-112	-	AtEXO70H3
19	AT3G09520	3	2923518 - 2925889	233 - 602	369	2.9834e-125	-	AtEXO70H4
20	AT2G28640	2	12284281 - 12286842	218 - 574	356	3.0231e-119	-	AtEXO70H5
21	AT1G07725	1	2394801 - 2397272	238 - 587	349	3.1684e-126	-	AtEXO70H6
22	AT5G59730	5	24063875 - 24066170	228 - 594	366	1.2007e-126	-	AtEXO70H7
23	AT2G28650	2	12289152 - 12291092	210 - 552	342	1.92542e-94	-	AtEXO70H8
