# Supplementary material for: Identification and Characterization of the EXO70 Gene Family in Polyploid Wheat and Related Species
Source: Int J Mol Sci. 2018 Dec 24;20(1):60. doi: 10.3390/ijms20010060 (PMC6337732; doi:10.3390/ijms20010060)
Supplement: Supplementary file 1 [file ijms-20-00060-s001.zip › Table S2.xlsx]

## Sheet: Sheet1
Table S3. Number of EXO70 from different species in each of the chromosome
	T. aestivum (ABD)	T. dicoccoides (AB)	Ae. tauschii (D)	H. vulgare (H)
1AL	B1	B1
1BL	B1	B1
1D	F5, B1, H1		B1
1HL				B1
2A	H1+F2, I9+I10+A3	I4, H1+F2, F5+I2+I2+A2+A3
2BL	H1+F2, I9+I12+I13+I11+A3+A4	H1+F2, F5+I5+A2+A3
2DL	F2, I11+A3+A4		H1+ F3, I1+I2+A1+A4
2HL				H1+F2, I5+I2+I1+A2+A4
3AL	E1, B2, F3+I5	E1, B2, F3+I3
3BL	A1, E1, B2, F3+I5	E1, B2, F3
3DL	E1, F3+I5		E1, B2, F2+I3
3HL				E1a+E1b, B2, F3
4AL	C2	A1+C2
4B	C2+A1, I8	C2+A1
4DS	C2+A1		C1+A2
4HS				C1+A1
5A	C1+A2, D1	C1, D1
5B	C1+A2, D1	C1, D1
5D	C1+A2, D1		C2+A3, D1
5H				C2+A3, D1
6AS	G2	G2
6BS	G2, I7	G2
6DS			G1
6H				G1
7A	F1, I4, G3+F4, D2, I3, G1	F1, G3+F4, D2, I1+I1-2, G1
7B	F1+I14, I4, F4, D2, I3+I1	F1, I6, G3, F4, D2, I1, G1
7D	F1, G3+F4, I1+I1-2, G1, I6		F4+I4, G3+F1, D2, I5+I6, G2, I7
7H				F1+I3, G3+F4, D2, F5, G2
The order of the genes were based on the positions of these genes on the chromosomes, from the short arm to the long arm and in the order of 1A,1B,1D,1H to 7A,7B,7D,7H. Gene names labeled with red, blue or black indicate conservative in four species, one missing due to incomplete data or more than two missing, respectively.
