# Supplementary material for: Identification and Characterization of the EXO70 Gene Family in Polyploid Wheat and Related Species
Source: Int J Mol Sci. 2018 Dec 24;20(1):60. doi: 10.3390/ijms20010060 (PMC6337732; doi:10.3390/ijms20010060)
Supplement: Supplementary file 1 [file ijms-20-00060-s001.zip › Table S3.xlsx]

## Sheet: cloning
Primer name	Sequences (from 5' to 3' )
EXO70A1-F	CTCCGGTCCTAGCTCTCCAG
EXO70A1-R	CAAAAGACCATGCACCGAGG
EXO70A2-F	CTGTTCGAGATCTCCCAGGC
EXO70A2-R	TTAGCTTGCCATGTGAGCCA
EXO70A3-F	TGCAGCAACATCCAAAAGCC
EXO70A3-R	AGGACTCCCTGATCAACCGA
EXO70B1-F	AGATCTCGCAGTTCGTCACC
EXO70B1-R	CACCATTTGCCAAACCCCAT
EXO70C1-F	ATTCGGCTCTTTCCCCCAAG
EXO70C1-R	AGCTCGATCGGTCAAATGCT
EXO70D1-F	CAGGCCGTGCAGGTCAC
EXO70D1-R	CAGAGCTCCAACTGTCAGCA
EXO70D2-F	TCCAGGTCGCCATGGCGCGGC
EXO70D2-R	GAAGAAGGCAGGACACCCAG
EXO70E1-F	TACAAAATGATGGCTCCTGAGT
EXO70E1-R	TAAGCTTCAAGCTCGGCCAGAA
EXO70F1-F	CTCGTGAGCCCGTTCGAC
EXO70F1-R	AGTGCACACCATGCAAGAGTA
EXO70F2-F	CGTCGAGGCCGCTCTG
EXO70F2-R	GCATGATGGTAGGGCAGGTT
EXO70F3-F	GCCCTCGCCTCCCGCGCAGCCGA
EXO70F3-R	CTCTGAACGAATGTCGCGGTCAC
EXO70G1-F	TCAGTGTGCTTTGCCGAGAT
EXO70G1-R	TCAGTGTGCTTTGCCGAGAT
EXO70G2-F	TCGACTGGCTCTCCGACATC
EXO70G2-R	CTCCCCCACTATGTCAGTGC
EXO70H1-F	ACACGCTCACCGAGACCATA
EXO70H1-R	GCGCTGTCTCCTTGTTTTCC
EXO70I1-F	TTGAGGACGATTTCCGCCAA
EXO70I1-R	CCGAATAGGCCATACTCTGGT

## Sheet:  qRT-PCR
Primer name	Sequences (from 5' to 3' )
EXO70A1-Q-F	TTATTAGGCGATGACTGGA
EXO70A1-Q-R	CCTTCGCTTCCTACTTGA
EXO70A2-Q-F	ATACTTGGCGATGACTGG
EXO70A2-Q-R	TAAGGTCTGCTGGTGTCG
EXO70A3-Q-F	GGCTATTCCCGATAAAGA
EXO70A3-Q-R	TTGAAGCATGATGGCTGT
EXO70B1-Q-F	CTACTCGGCGATGACTGGA
EXO70B1-Q-R	TCACTTTGCCGCTCCTTC
EXO70C1-Q-F	AGGCCGTCCGTGACTCATC
EXO70C1-Q-R	TCAAGCGTGCTGTTGTATTCG
EXO70D1-Q-F	CTCCAGCGACCGAACGAA
EXO70D1-Q-R	TAACCAGCCGCAGCCATT
EXO70D2-Q-F	CATCACTCTACAAGGACCCG
EXO70D2-Q-R	CTCCCGAAGTGCTGATTTT
EXO70E1-Q-F	CATCGTGGAGTCAGGTGC
EXO70E1-Q-R	CCATCAAGGAAGGAGGAG
EXO70F1-Q-F	TGAGGCTGCTGGTCGTTT
EXO70F1-Q-R	CTCCGTATCCTGATCCTTATCC
EXO70F2-Q-F	GCTTGCCTGAGGGATGAT
EXO70F2-Q-R	TCCAACAAACGAACGGTAT
EXO70F3-Q-F	GAAGATGCGGCGGTGGAA
EXO70F3-Q-R	CGTAGCGGTTCATAGGGTGG
EXO70G1-Q-F	CACAGGTGCTCATCATCC
EXO70G1-Q-R	TCATAAACACCGTCAGATAGA
EXO70G2-Q-F	AAGCACCTGAAGAGCACTAAG
EXO70G2-Q-R	TGTAGCCTGACCCTTGGA
EXO70H1-Q-F	TCGCCGACTACGAGAACGC
EXO70H1-Q-R	AGGAGCCCATGCTGCCAGAG
EXO70I1-Q-F	AACGACAACCACCAACAG
EXO70I1-Q-R	GGAGCCAAACCTTCCTAT

## Sheet: Subcellular localization
Primer name	Sequences (from 5' to 3' )
EXO70A1-1305-GFP-F-SpeI	CAGCCCAGATCAACTAGTATGGAGGGCCTGGCGCAGC
EXO70A1-1305-GFP-R-BamHI	CTTGCTCACCATGGATCCAGGACGTTCTTGTTTCC
EXO70A2--1305-GFP-F-SpeI	CAGCCCAGATCAACTAGTATGGCGGCGTCGGCGCTT
EXO70A2-GFP-R-BamHI	CTTGCTCACCATGGATCCCAAGCGATGTTGGTGCTT
EXO70A3--1305-GFP-F-SpeI	CAGCCCAGATCAACTAGTATGTTTGACGCAACATTGG
EXO70A3-1305-GFP-R-BamHI	CTTGCTCACCATGGATCCTTGTGGTAACTTCTTTG
EXO70B1--1305-GFP-F-SpeI	CAGCCCAGATCAACTAGTATGGACCGGCTGATTTGGGC
EXO70B1-1305-GFP-R-BamHI	CTTGCTCACCATGGATCCCTTTGCCGCTCCTTCAA
EXO70C1--1305-GFP-F-SpeI	CAGCCCAGATCAACTAGTATGGACAGCCGGAATCAG
EXO70C1-1305-GFP-R-BamHI	CTTGCTCACCATGGATCCTGTCCTCCTCCTACT
EXO70D1-1305-GFP-F-SpeI	CAGCCCAGATCAACTAGTATGGCGCGGCTCGAGGACGA
EXO70D1-1305-GFP-R-BamHI	CTTGCTCACCATGGATCCTCCATGAGATCTCCTCCT
EXO70D2--1305-GFP-F-SpeI	CAGCCCAGATCAACTAGTATGGCGCGGCTCGAGGAC
EXO70D2-1305-GFP-R-BamHI	CTTGCTCACCATGGATCCCCCATGGGATCTCCTC
EXO70E1--1305-GFP-F-SpeI	GGACTAGTATGATGGCTCCTGAGTTAGA
EXO70E1-1305-GFP-R-BamHI	GCTCTAGAAGCTCGGCCAGAATGCTGCAA
EXO70F1--1305-GFP-F-SpeI	CAGCCCAGATCAACTAGTATGGCGCGCGCGGGGTACGC
EXO70F1-1305-GFP-R-BamHI	CTTGCTCACCATGGATCCTGTTCTTCGCCTAGAGT
EXO70F2-1305-GFP-F-SpeI	CAGCCCAGATCAACTAGTATGGCGCGCCTCGAGGAGGA
EXO70F2-1305-GFP-R-BamHI	CTTGCTCACCATGGATCCAGCATTCAATTTTTTCC
EXO70F3--1305-GFP-F-SpeI	CAGCCCAGATCAACTAGTATGCCGCGCCTGGAGGAGGA
EXO70F3-1305-GFP-R-BamHI	CTTGCTCACCATGGATCCCTTGACGAACTTCTGC
EXO70G1-1305-GFP-F-SpeI	CAGCCCAGATCAACTAGTATGCCTCCCCCAGCCGATG
EXO70G1-1305-GFP-R-BamHI	CTTGCTCACCATGGATCCTTTCACTGTGGAAGCAC
EXO70G2--1305-GFP-F-SpeI	CAGCCCAGATCAACTAGTATGCAGGAGGACCCCGACA
EXO70G2-1305-GFP-R-BamHI	CTTGCTCACCATGGATCCACTGATGCTATTGCAAC
EXO70H1--1305-GFP-F-SpeI	CAGCCCAGATCAACTAGTATGGTGTCCAGCTTCGAGGC
EXO70H1-1305-GFP-R-BamHI	CTTGCTCACCATGGATCCCTACTGATGCTGCAGGGAC
EXO70I1--1305-GFP-F-SpeI	CAGCCCAGATCAACTAGT ATGCAGCTATATGAGAAG
EXO70I1-1305-GFP-R-BamHI	CTTGCTCACCATGGATCCACCTTCAAACAAGTC
